# Supplementary material for: Interrogating the Behaviour of a Styryl Dye Interacting with a Mesoscopic 2D-MOF and Its Luminescent Vapochromic Sensing
Source: Int J Mol Sci. 2021 Dec 28;23(1):330. doi: 10.3390/ijms23010330 (PMC8745538; doi:10.3390/ijms23010330)
Supplement: Supplementary file 1 [file ijms-23-00330-s001.zip]

Archive with 1 entries (1 files):
- ijms-1429005-supplementary.pdf
